# Supplementary material for: Structural Remodeling and Enzymatic Replacement Shape the Evolution of Organellar Group II Introns in Ulva
Source: Int J Mol Sci. 2026 Mar 12;27(6):2613. doi: 10.3390/ijms27062613 (PMC13026550; doi:10.3390/ijms27062613)
Supplement: Supplementary file 1 [file ijms-27-02613-s001.zip]

Archive with 9 entries (9 files):
- Supplementary Figure S1. NT-Tree.pdf
- Supplementary Figure S2. RTM-AA.pdf
- Supplementary Figure S3. LHE-AA.pdf
- Supplementary Table S1. Ulva mitogenomes.pdf
- Supplementary Table S2. Ulva plastomes.pdf
- Supplementary Table S3. Intron distribution and type.pdf
- Supplementary Table S4. Size and GC of intron lineages.pdf
- Supplementary Table S5. Size and GC of domains.pdf
- Supplementary Table S6. terminal motifs and linker.pdf
